# Supplementary material for: Recessive coding and regulatory mutations in FBLIM1 underlie the pathogenesis of chronic recurrent multifocal osteomyelitis (CRMO)
Source: PLoS One. 2017 Mar 16;12(3):e0169687. doi: 10.1371/journal.pone.0169687 (PMC5354242; doi:10.1371/journal.pone.0169687)
Supplement: S1 Chromatograms — Sanger sequencing chromatograms showing that in the family (FamA) with rs146575757, the affected child is homozygous and both parents are heterozygous. For the second family (FamB), the chromatograms show the novel frameshift mutation and rs41310367, and that the mutations are in trans. C, D, M = child, dad, mom (ZIP) [file pone.0169687.s001.zip]

Archive with 35 entries (32 files):
- S1_chromatograms/
- S1_chromatograms/FamA_C_R38Q_Fblim1L.ab1
- __MACOSX/
- __MACOSX/S1_chromatograms/
- __MACOSX/S1_chromatograms/._FamA_C_R38Q_Fblim1L.ab1
- S1_chromatograms/FamA_C_R38Q_Fblim1R.ab1
- __MACOSX/S1_chromatograms/._FamA_C_R38Q_Fblim1R.ab1
- S1_chromatograms/FamA_D_R38Q_Fblim1L.ab1
- __MACOSX/S1_chromatograms/._FamA_D_R38Q_Fblim1L.ab1
- S1_chromatograms/FamA_D_R38Q_Fblim1R.ab1
- __MACOSX/S1_chromatograms/._FamA_D_R38Q_Fblim1R.ab1
- S1_chromatograms/FamA_M_R38Q_Fblim1L.ab1
- __MACOSX/S1_chromatograms/._FamA_M_R38Q_Fblim1L.ab1
- S1_chromatograms/FamA_M_R38Q_Fblim1R.ab1
- __MACOSX/S1_chromatograms/._FamA_M_R38Q_Fblim1R.ab1
- S1_chromatograms/FamB_C_Fblim1_exon3.ab1
- __MACOSX/S1_chromatograms/._FamB_C_Fblim1_exon3.ab1
- S1_chromatograms/FamB_C_Fblim1_exon6.ab1
- __MACOSX/S1_chromatograms/._FamB_C_Fblim1_exon6.ab1
- S1_chromatograms/FamB_D_Fblim1_exon3_F.ab1
- __MACOSX/S1_chromatograms/._FamB_D_Fblim1_exon3_F.ab1
- S1_chromatograms/FamB_D_Fblim1_exon3_R.ab1
- __MACOSX/S1_chromatograms/._FamB_D_Fblim1_exon3_R.ab1
- S1_chromatograms/FamB_D_Fblim1_exon6_F.ab1
- __MACOSX/S1_chromatograms/._FamB_D_Fblim1_exon6_F.ab1
- S1_chromatograms/FamB_D_Fblim1_exon6_R.ab1
- __MACOSX/S1_chromatograms/._FamB_D_Fblim1_exon6_R.ab1
- S1_chromatograms/FamB_M_Fblim1_exon3_F.ab1
- __MACOSX/S1_chromatograms/._FamB_M_Fblim1_exon3_F.ab1
- S1_chromatograms/FamB_M_Fblim1_exon3_R.ab1
- __MACOSX/S1_chromatograms/._FamB_M_Fblim1_exon3_R.ab1
- S1_chromatograms/FamB_M_Fblim1_exon6_F.ab1
- __MACOSX/S1_chromatograms/._FamB_M_Fblim1_exon6_F.ab1
- S1_chromatograms/FamB_M_Fblim1_exon6_R.ab1
- __MACOSX/S1_chromatograms/._FamB_M_Fblim1_exon6_R.ab1
