# Supplementary material for: Recessive coding and regulatory mutations in FBLIM1 underlie the pathogenesis of chronic recurrent multifocal osteomyelitis (CRMO)
Source: PLoS One. 2017 Mar 16;12(3):e0169687. doi: 10.1371/journal.pone.0169687 (PMC5354242; doi:10.1371/journal.pone.0169687)
Supplement: S2 Chromatograms — Sanger sequencing chromatograms showing values for rs1800896 (G/A), rs1800871 (C/T) and rs1800872 (C/A) in families A and B. C, D, M = child, dad, mom. (ZIP) [file pone.0169687.s002.zip]

Archive with 27 entries (24 files):
- S2_chromatograms/
- S2_chromatograms/FamA_C_IL10P_1R.ab1
- __MACOSX/
- __MACOSX/S2_chromatograms/
- __MACOSX/S2_chromatograms/._FamA_C_IL10P_1R.ab1
- S2_chromatograms/FamA_C_IL10P_2R.ab1
- __MACOSX/S2_chromatograms/._FamA_C_IL10P_2R.ab1
- S2_chromatograms/FamA_D_IL10P_1F.ab1
- __MACOSX/S2_chromatograms/._FamA_D_IL10P_1F.ab1
- S2_chromatograms/FamA_D_IL10P_2R.ab1
- __MACOSX/S2_chromatograms/._FamA_D_IL10P_2R.ab1
- S2_chromatograms/FamA_M_IL10P_1R.ab1
- __MACOSX/S2_chromatograms/._FamA_M_IL10P_1R.ab1
- S2_chromatograms/FamA_M_IL10P_2R.ab1
- __MACOSX/S2_chromatograms/._FamA_M_IL10P_2R.ab1
- S2_chromatograms/FamB_C_IL10P_1F.ab1
- __MACOSX/S2_chromatograms/._FamB_C_IL10P_1F.ab1
- S2_chromatograms/FamB_C_IL10P_2R.ab1
- __MACOSX/S2_chromatograms/._FamB_C_IL10P_2R.ab1
- S2_chromatograms/FamB_D_IL10P_1R.ab1
- __MACOSX/S2_chromatograms/._FamB_D_IL10P_1R.ab1
- S2_chromatograms/FamB_D_IL10P_2R.ab1
- __MACOSX/S2_chromatograms/._FamB_D_IL10P_2R.ab1
- S2_chromatograms/FamB_M_IL10P_1R.ab1
- __MACOSX/S2_chromatograms/._FamB_M_IL10P_1R.ab1
- S2_chromatograms/FamB_M_IL10P_2R.ab1
- __MACOSX/S2_chromatograms/._FamB_M_IL10P_2R.ab1
