# Supplementary material for: Recessive coding and regulatory mutations in FBLIM1 underlie the pathogenesis of chronic recurrent multifocal osteomyelitis (CRMO)
Source: PLoS One. 2017 Mar 16;12(3):e0169687. doi: 10.1371/journal.pone.0169687 (PMC5354242; doi:10.1371/journal.pone.0169687)
Supplement: S1 Table — Luciferase readings from the experiments functionally validating the regulatory effect of rs41310367. The readings are shown as three separate experiments, and combined for statistical analysis. (XLSX) [file pone.0169687.s003.xlsx]

## Sheet: SaOS2+NaFL
SaOS2 cells	100 ul lysis buffer	20 ul lysate	72 hours fluoride treatment after transfection	scraped cells after 15 minutes in lysis buffer					Table S1. Raw luciferase readings
Sample	Group	Firefly	Renila	Ratio	mean	stdev	se		Experiment	Type	Firefly	Renila	Ratio	average	stdev	st error	pval
1	empty	253516	3413897	0.07426	0.0687247	0.00518901	0.00299588		1	empty	253516	3413897	0.07426
2	empty	192977	3016653	0.0639706					1	empty	192977	3016653	0.0639706
3	empty	203291	2992062	0.0679434					1	empty	203291	2992062	0.0679434
4	neg control	127	241	0.526971					2	empty	410669	6007566	0.0683586
5	wild-type	599901	5664248	0.10591	0.0922207	0.0197699	0.00988497		2	empty	488756	6854134	0.0713082
6	wild-type	459373	4091422	0.112277					2	empty	461028	6335570	0.0727682
7	wild-type	284383	3909059	0.0727497					2	empty	467241	6777561	0.0689394
8	wild-type	270978	3476494	0.0779458					3	empty	388212	5301926	0.0732209
9	mutant	210539	3959699	0.0531705	0.0396563	0.0105294	0.0052647		3	empty	277100	4877896	0.0568073
10	mutant	161081	3766964	0.0427615					3	empty	267233	4446480	0.0600999
11	mutant	107544	3319129	0.0324013					3	empty	277947	4484933	0.0619735	0.0672409	0.00578831	0.00174524	0.000810246
12	mutant	124727	4117519	0.0302918					1	wild-type	599901	5664248	0.10591
									1	wild-type	459373	4091422	0.112277
SaOS2 cells	200 ul lysis buffer	20 ul lysate	72 hours fluoride treatment after transfection	cells lysed well without scraping					1	wild-type	284383	3909059	0.0727497
Sample	Group	Firefly	Renila	Ratio	mean	stdev	se		1	wild-type	270978	3476494	0.0779458
1	empty	410669	6007566	0.0683586					2	wild-type	757190	9078721	0.0834027
2	empty	488756	6854134	0.0713082					2	wild-type	615786	7940432	0.0775507
3	empty	461028	6335570	0.0727682					2	wild-type	618209	7235724	0.0854384
4	empty	467241	6777561	0.0689394	0.0703436	0.00205921	0.0010296		2	wild-type	603379	7646739	0.0789067
5	wild-type	757190	9078721	0.0834027					3	wild-type	540168	5566232	0.0970437
6	wild-type	615786	7940432	0.0775507					3	wild-type	515397	6662093	0.0773626
7	wild-type	618209	7235724	0.0854384					3	wild-type	363235	4254495	0.0853768
8	wild-type	603379	7646739	0.0789067	0.0813246	0.00371173	0.00185587		3	wild-type	322775	5026857	0.0642101	0.0848479	0.0138562	0.00399994	1.56751e-09
9	mutant	209584	5893149	0.035564					1	mutant	210539	3959699	0.0531705
10	mutant	166710	4853443	0.0343488					1	mutant	161081	3766964	0.0427615
11	mutant	165676	4574766	0.0362152					1	mutant	107544	3319129	0.0324013
12	mutant	167980	4830037	0.0347782	0.0352266	0.0008292	0.0004146		1	mutant	124727	4117519	0.0302918
									2	mutant	209584	5893149	0.035564
SaOS2 cells	200 ul lysis buffer	20 ul lysate	72 hours fluoride treatment after transfection	cells lysed well without scraping					2	mutant	166710	4853443	0.0343488
Sample	Group	Firefly	Renila	Ratio	mean	stdev	se		2	mutant	165676	4574766	0.0362152
1	empty	388212	5301926	0.0732209					2	mutant	167980	4830037	0.0347782
2	empty	277100	4877896	0.0568073					3	mutant	139522	2829497	0.0493098
3	empty	267233	4446480	0.0600999					3	mutant	166759	3321749	0.0502022
4	empty	277947	4484933	0.0619735	0.0630254	0.00712458	0.00356229		3	mutant	101356	2738157	0.0370161
5	wild-type	540168	5566232	0.0970437					3	mutant	75848	1776135	0.042704	0.0398969	0.00758663	0.00219007
6	wild-type	515397	6662093	0.0773626
7	wild-type	363235	4254495	0.0853768
8	wild-type	322775	5026857	0.0642101	0.0809983	0.0138045	0.00690223
9	mutant	139522	2829497	0.0493098
10	mutant	166759	3321749	0.0502022
11	mutant	101356	2738157	0.0370161
12	mutant	75848	1776135	0.042704	0.044808	0.00617801	0.00308901
